# Supplementary material for: Rambellisea gigliensis and Rambellisea halocynthiae, gen. et spp. nov. (Lulworthiaceae) from the Marine Tunicate Halocynthia papillosa
Source: J Fungi (Basel). 2024 Feb 3;10(2):127. doi: 10.3390/jof10020127 (PMC10890369; doi:10.3390/jof10020127)
Supplement: Supplementary file 1 [file jof-10-00127-s001.zip]

Archive with 1 entries (1 files):
- jof-2756954-supplementary.pdf
